# Supplementary material for: Low vitamin D levels accelerates muscle mass loss in patients with chronic liver disease
Source: PLoS One. 2024 Mar 26;19(3):e0299313. doi: 10.1371/journal.pone.0299313 (PMC10965050; doi:10.1371/journal.pone.0299313)
Supplement: S1 Data — (XLSX) [file pone.0299313.s003.xlsx]

## Sheet: Data
No	Time	etiology	2. Height	3. Gender	4. Age	6. Weight	30. BMI (Body Mass Index)	18. BFM (Body Fat Mass)	24. FFM (Fat Free Mass)	79. SMI	ML	VD	WBC	Hb	PLT	PT	AST	ALT	γ-GTP	TP	Alb	TB	TC	Cr	eGFR	HCC	LC	M2BPGi	BCAA	HCCtreatment	last treatment	Stage
1	0	5	170	0	81	52.6	18.2	4.8	47.8	6.6	1	9.2	4350	9.9	7.2	77.8	15	9	44	7	3.6	0.6	184	1.12	49	1	1	2.88	1	TACE	11	Ⅲ
5	0	2	154	1	63	44.5	18.8	13.2	31.3	4.8	0	18.6	4490	13.3	24.4	90	18	12	12	7.1	4.3	0.5	218	0.53	87	0	0	0.63	0
6	0	1	163	1	53	57.5	21.6	14.8	42.7	6.2	0	7.2	6800	14.6	11.3	90.2	30	22	92	7.7	4	0.9	192	0.74	64	0	1	4.14	1
7	0	2	159	1	77	74.2	29.4	31.7	42.5	6.5	0	16.4	5000	12.9	6.9	103	27	30	67	7.6	4.3	0.6	286	1.07	38	0	1	1.88	1
8	0	1	168	0	64	64.9	23	8.5	56.4	8.1	0	21.2	3880	11.5	14.2	60.2	39	21	72	7.2	2.9	1.2	180	1.08	54	0	1	10.76	1
9	0	4	163.5	0	46	66.4	24.8	13.5	52.9	8.1	0	21.5	4870	14.3	18	93.2	20	13	15	7.1	4.6	1.6	156	1	64	0	0	0.69	0
10	0	4	159.1	0	57	58.4	23.1	14.5	43.9	7.1	0	21.8	5290	14.6	18.2	60.2	24	16	18	7	4.1	0.6	210	0.82	76	0	0	2.29	0
12	0	4	148	1	79	70.7	32.3	28.3	42.4	7.5	0	12.7	4970	13	11	21.3	27	16	23	7.2	3.8	0.9	192	0.73	58	0	1	4.02	0
14	0	5	150.3	1	57	79.4	35.1	38.1	41.3	7.6	0	11	8200	14.5	20.1	80	66	104	143	7	4	0.5	136	0.69	67	0	0	2.58	0
15	0	4	151.5	1	70	55.6	24.2	19.9	35.7	6.1	0	16.2	3970	13.6	17.8	92.2	26	24	28	7.2	4.1	0.4	197	0.57	79	0	0	1.28	0
18	0	6	159	1	66	78.2	30.9	29.4	48.8	7.4	0	18.4	4300	12.3	22.9	77	22	16	21	7.1	4.6	0.6	183	0.69	65	0	0	0.56	0
19	0	5	163.5	1	60	91.1	34.1	39.5	51.6	7.6	0	11.8	4100	11.4	4.5	57	46	30	65	6.6	3.3	2.4	141	0.61	76	0	1	5.09	1
20	0	2	154	1	67	59.9	25.3	22.4	37.5	5.9	0	13	7200	12.9	29.2	80	19	12	22	6.9	4.4	0.7	244	0.62	72	0	0	0.95	0
21	0	5	181	0	58	104.3	31.8	31.2	73.1	9.3	0	20	3200	12.6	6.7	89	51	48	46	7	4.1	1.1	171	0.75	83	0	1	3.17	0
22	0	4	160	1	63	62.3	24.3	21.9	40.4	6.6	0	14	4610	12.8	17.3	60	22	22	18	6.7	3.9	0.5	214	0.66	69	0	0	0.79	0
23	0	3	164.2	0	70	72.7	27	26.6	46.1	7.5	0	24.2	5350	14.7	22.3	87.3	57	55	51	7	4.2	0.7	184	0.84	69	0	0	1.06	0
26	0	3	156	1	67	60.3	24.8	24.5	35.8	5.9	0	14.6	5860	13.5	16.9	90	17	17	16	6.8	4.2	0.8	192	0.62	72	0	0	0.41	0
27	0	5	151.6	1	55	80.7	35.1	35.9	44.8	8.1	0	27.8	4340	9.5	27.8	98.6	28	36	35	7.1	4.2	0.4	209	0.55	87	0	0	0.86	0
28	0	4	155	1	76	59.7	24.8	22.6	37.1	5.9	0	16.1	7320	14	20.2	102	27	17	23	7.2	4.5	0.3	197	0.71	60	0	0	0.63	0
29	0	4	154	1	76	47.9	20.2	15.5	32.4	4.9	0	12.9	5800	13.3	18.1	110.5	23	15	22	7.2	4.6	0.8	192	0.55	79	0	0	1.05	0
30	0	4	158.1	1	70	53.7	21.5	19.6	34.1	5.5	0	21.3	4780	14.9	14.6	80	22	23	21	7.5	3.7	0.8	232	0.8	54	0	0	0.98	0
31	0	4	159.5	1	71	49.4	19.4	11.2	38.2	5.7	0	16	4430	13.6	19.1	86.3	21	11	12	7.2	4.3	0.5	234	0.79	55	0	0	0.93	0
32	0	5	162.1	1	59	70.2	26.7	25.7	44.5	7	0	16.2	4720	14.3	15.7	97	120	175	43	7.4	4.1	0.9	164	0.56	84	0	0	1.34	0
33	0	4	156.7	1	65	66.3	27	25.9	40.4	6.6	0	14.4	6300	14.7	22.9	125.8	28	17	23	7.9	4.5	0.9	225	0.49	94	0	0	2.25	0
34	0	7	172	0	70	79.9	27	23.9	56	8.2	0	15	4400	13.5	12.5	108	24	20	41	6.5	3.7	1.4	159	2.91	18	0	1	1.53	0
4	0	1	160.5	0	75	47.8	18.6	10.5	37.3	5.5	0	7.8	4280	9.7	7	112.5	125	123	133	6.2	3.2	0.7	192	0.62	95	1	1	5.53	1	Ope	5	Ⅱ
37	0	5	169.5	1	57	63.4	22.1	19.6	43.8	6.4	0	17.3	5920	12.9	26.5	100	51	52	40	7.8	4.2	0.9	145	0.55	86	0	0	0.69	0
38	0	4	153	1	78	47.7	20.4	17.5	30.2	4.7	0	17.4	3530	13.4	16.7	100	26	11	13	7.6	4.4	0.6	172	0.61	71	0	0	0.68	0
39	0	4	175	0	55	93.3	30.5	28.8	64.5	9	0	17.3	6360	17.6	16.9	99.8	37	66	33	7	4.1	0.5	209	0.73	87	0	0	1.1	0
41	0	6	174	0	68	65.4	21.6	9.8	55.6	7.4	0	12.5	5580	7.9	17.5	59.7	30	12	17	7.7	2.5	0.9	190	1.61	34	0	1	13.16	1
44	0	1	164	0	73	46	17.1	4.4	41.6	6.1	0	25.5	5980	14.7	5.6	72.2	52	31	155	7.9	3.7	1.9	144	1.21	46	0	1	9.07	1
45	0	2	157.5	1	69	50.9	20.5	19.1	31.8	5.2	0	17.3	4320	14	16.7	93.5	25	17	23	6.4	4.2	0.8	200	0.56	80	0	0	1.07	0
47	0	1	167	0	67	57.2	20.5	14	43.2	6.1	0	10.8	5120	12.6	14	62	43	18	64	8.4	3.8	1.6	120	0.69	87	0	1	3.35	1
48	0	5	148	1	82	48.7	22.2	17.7	31	5.1	0	20.9	5300	12.6	8.2	59.4	56	41	50	7.6	3.6	1.5	180	0.59	72	0	1	6.25	1
17	0	4	166.4	0	77	59.1	21.3	11.4	47.7	6.9	1	8.5	2250	11.9	6.9	70	37	45	53	7.1	4.2	0.8	143	0.91	62	1	1	3.9	1	TACE	11	Ⅱ
51	0	6	153.3	1	67	67.8	28.8	26.6	41.2	7.1	0	14	4370	13	18.6	100	62	74	36	7.2	3.9	0.9	219	0.52	88	0	0	1.35	0
36	0	4	172	0	64	83.5	28.2	22.7	60.8	8.7	0	10.6	10160	15.9	15.6	84.8	53	40	47	6	3.5	0.8	199	0.94	63	1	1	2.9	0	TACE	33	Ⅱ
53	0	4	158.5	1	59	73.2	29.1	28.7	44.5	7	0	9.1	6230	15.6	11	100	21	19	33	6.8	4.3	1.2	223	0.53	90	0	0	0.96	0
54	0	4	158	0	67	59.1	23.7	13.4	45.7	7.4	0	16	7800	14.3	25.8	100	19	15	16	6.8	4.1	0.5	197	1.13	51	0	0	1.17	0
56	0	4	165.8	0	67	71.7	26.1	23.5	48.2	7.5	0	27.1	6120	15.8	20.6	17	31	27	92	7.5	4	0.6	169	0.84	71	0	0	0.64	0
57	0	4	146.1	1	54	49.3	23.1	16.4	32.9	5.7	0	23.3	4100	14.4	21.8	100	22	14	15	7	4.3	0.5	239	0.6	79	0	0	0.75	0
58	0	5	161	0	75	65.1	25.1	19.3	45.8	7.3	0	27.2	8200	16.5	18.6	88.4	47	60	81	7.1	4.3	1.1	224	0.89	64	0	0	1.42	0
59	0	4	169	0	40	78.3	27.4	23.6	54.7	8.2	0	13.8	8100	14.7	35.4	100	15	11	26	7.8	4.4	0.3	156	0.95	71	0	0	1.1	0
61	0	6	155	1	62	57.9	24.1	13.7	44.2	7.1	0	18.7	5500	13.7	10.2	79.5	22	11	39	7.1	3.9	2.2	180	0.54	86	0	1	3.35	1
62	0	4	162.1	0	81	60	22.8	16.9	43.1	6.6	0	11.2	5700	12.3	16.2	101.1	44	24	69	7.9	4.3	0.8	216	0.99	56	0	0	1.48	0
63	0	4	175	0	46	107.5	35.1	43.4	64.1	9.1	0	15.7	5200	14.6	25.1	100	23	26	23	6.9	4.4	0.5	189	0.75	89	0	0	0.96	0
64	0	4	176.5	0	43	79.8	25.6	18.7	61.1	8.5	0	13.6	7280	15	24.5	128.7	37	33	65	6.8	4.4	1	250	0.84	80	0	0	0.61	0
65	0	4	178	0	28	82.8	26.1	18.4	64.4	8.6	0	33.1	6830	15.9	23	100	30	27	54	7.4	4.5	0.4	183	0.9	84	0	0	0.48	0
66	0	5	170	0	59	121.4	42	59.7	61.7	9.4	0	38.2	8000	16.7	19.3	91	24	37	54	7.5	4.3	0.6	189	0.84	73	0	0	0.48	0
67	0	5	153.5	1	50	54.3	23	19.1	35.2	5.8	0	35.4	5580	13.4	23.7	100	83	94	46	7.4	4.3	1	232	0.56	88	0	0	0.88	0
68	0	4	167.8	0	57	75.6	26.8	21.9	53.7	7.8	0	16.5	5620	14.9	16.6	129.5	16	15	19	6.8	4.1	0.7	217	0.82	75	0	0	0.65	0
69	0	5	167.5	0	85	66.7	23.8	18	48.7	7.2	0	20.4	5780	12.8	18	91.7	52	47	250	7.2	4.1	0.9	203	1.13	47	0	1	1	0
70	0	4	159	1	59	77.3	30.6	28.7	48.6	8	0	5.4	4020	13.8	6.5	67.4	44	26	61	6.4	3.4	1.5	179	0.42	115	0	1	5.92	1
71	0	5	156	1	67	70.5	29	29.8	40.7	6.5	0	17.9	4740	13.5	9.4	95	29	22	26	7.4	4.2	1.2	213	0.59	76	0	1	0.88	0
72	0	2	169.7	0	79	73	25.3	22.6	50.4	7.4	0	15.4	5760	13	6.9	117.5	29	21	32	6.5	4	0.9	231	0.96	58	0	1	1	0
74	0	3	155.5	1	59	58.5	24.2	18.7	39.8	6.5	0	13.8	2820	12.2	26.1	100	24	20	12	7.2	4	0.6	255	0.55	86	0	0	0.55	0
77	0	4	152	1	62	66.4	28.7	27.7	38.7	6.7	0	14	5250	14.3	15.6	100	32	29	30	7.6	4.5	0.8	194	0.59	78	0	0	1.26	0
79	0	4	183	0	63	66.3	19.8	7.8	58.5	7.8	0	15.6	7100	15.4	22.6	100	27	34	17	7	4.6	0.4	190	0.74	82	0	0	1.14	0
81	0	6	156.3	1	53	67.8	27.8	30	37.8	6	0	13.1	5070	13.6	26.2	100	27	29	58	6.9	4.2	0.6	192	0.56	87	0	0	0.71	0
83	0	4	156.8	1	56	66	26.8	23.5	42.5	6.8	0	19.5	4180	10.3	9.3	79.1	113	64	54	6.9	3.4	1.3	160	1.35	33	0	1	12.35	1
85	0	6	162	1	69	49	18.7	9.7	39.3	6	0	5.4	5810	13.8	26	90	33	25	255	7.3	4	0.4	201	0.62	72	0	0	1.29	0
87	0	4	172	0	83	61.6	20.8	6.6	55	7.8	0	23.9	3590	12.4	13.4	98.4	50	32	29	7.2	4.1	0.8	154	1.33	40	0	0	1.42	0
88	0	4	152	1	75	71.8	31.1	31.9	39.9	6.9	0	16.2	6300	12.9	14.4	88	50	39	75	7.6	4.3	0.7	208	0.78	54	0	0	1.18	0
90	0	7	147	1	52	48.2	22.3	15.3	32.9	5.7	0	15.4	4000	13.1	17.1	112	33	39	47	6.7	4	0.5	177	0.66	73	0	0	2.85	0
92	0	2	157	1	57	56.2	22.8	20.1	36.1	5.8	0	20.6	4170	117	25.4	116	60	69	62	7.3	3.7	0.4	214	0.55	86	0	0	1.6	0
93	0	4	146	1	67	73.3	34.4	36.7	36.6	6.8	0	12.8	4080	12.5	18.4	100	20	17	18	7	4.1	1	169	0.64	70	0	0	1	0
94	0	4	152.3	1	75	70.4	30.4	32.6	37.8	6.7	0	8.1	8300	13.1	23.1	121.3	22	13	16	7.9	4.2	1.2	173	0.92	45	0	0	1.79	0
96	0	3	171	0	48	83.1	28.4	23.3	59.8	8.9	0	18.7	5520	15.2	23.7	100	32	45	53	7.4	4	0.9	230	0.84	77	0	0	1.06	0
97	0	5	168	0	34	84.9	30.1	31.6	53.3	8.2	0	10.5	6530	17.2	20.5	100	30	44	127	7.8	4.8	1.2	230	0.75	97	0	0	0.32	0
98	0	4	176	0	86	63.3	20.4	15.4	47.9	6.5	0	24.1	2600	13.1	8.7	92.3	48	32	18	7.3	4.8	0.9	192	0.76	73	0	1	6.53	0
99	0	6	153	1	64	53.2	22.7	18.7	34.5	5.5	0	20.9	5980	12.3	14.1	107.2	32	34	78	8.1	4.3	0.5	201	0.63	72	0	1	2.45	0
100	0	2	160	1	67	52.7	20.6	15.7	37	5.6	0	19.3	4900	13.6	14.2	100	19	13	13	7.3	4.3	0.8	202	0.52	88	0	0	1.68	0
101	0	4	137.4	1	86	36.7	19.4	9.1	27.6	4.4	0	13.5	5300	11.9	19.6	42.8	32	18	18	7.9	4.1	0.7	196	1.1	36	0	0	1.31	0
102	0	2	165	1	69	50.4	18.5	13.7	36.7	5.4	0	15.9	4740	11.8	16.7	100	18	9	12	6.8	4	0.4	168	0.69	64	0	0	0.66	0
103	0	5	156	1	70	63.3	26	23.5	39.8	6.3	0	18.9	6360	13.4	21.7	100	28	26	19	7	4.2	0.7	166	0.59	76	0	0	0.68	0
49	0	4	152	0	88	50.3	21.8	13.8	36.5	5.9	0	20	3000	11.4	6.2	70.6	57	51	20	7.5	3.7	0.5	190	0.91	59	1	1	8.16	1	TACE	3	Ⅰ
105	0	5	151.2	1	70	65.9	28.8	28.1	37.8	6.2	0	14.4	7200	15.1	14	100	83	74	141	8.2	4.5	0.4	237	0.89	48	0	0	1.46	0
50	0	5	149	0	71	53.8	24.2	14	39.8	7.3	1	17.9	6350	15.9	10.9	80	63	62	442	6.5	4.2	1.2	197	0.82	71	1	0	1.45	0	RFA	15	Ⅱ
110	0	3	168.8	0	65	67.7	23.8	17.9	49.8	7.2	0	21	4860	14.1	20.7	118.8	27	33	21	7.4	4.4	0.4	160	0.62	99	0	0	0.73	0
112	0	4	172	0	69	73.4	24.8	15.9	57.5	8	0	24.6	5340	13.4	22.7	100	24	21	21	7.5	4.1	0.4	141	0.61	99	0	0	0.6	0
52	0	1	160.6	0	70	55.9	21.7	11.5	44.4	6.9	0	12.9	3750	14.1	16.9	98.4	24	15	18	7.1	4	0.7	220	0.74	80	1	1	0.9	1	TACE	14	Ⅱ
115	0	4	151.4	1	54	45.9	20	14.3	31.6	5.4	0	18.1	4880	14.2	21.1	100	20	11	16	7.2	4.5	0.5	234	0.6	80	0	0	0.42	0
116	0	3	175	0	75	68.8	22.5	14.7	54.1	7.6	0	20.4	6260	13.3	20.9	109.4	23	17	29	6.8	3.9	0.5	201	0.8	72	0	0	0.62	0
117	0	3	165	1	40	47.7	17.5	7.4	40.3	6.2	0	12	3400	10.2	25.6	145.2	22	18	11	7	4.4	0.4	187	0.69	75	0	0	0.57	0
118	0	4	145	1	81	49.5	23.5	14.1	35.4	6	0	19.2	6280	11	16.9	105	30	19	17	7.9	4.3	0.5	158	0.58	74	0	0	1.52	0
119	0	4	152.1	1	61	59.2	25.6	21.8	37.4	6.2	0	18.2	6930	14.4	20.7	87.1	26	21	40	7.4	4.2	0.6	199	0.62	75	0	0	0.89	0
123	0	4	150	1	74	39.6	17.6	10.7	28.9	3.8	0	10.4	3620	12.6	10.8	88.2	28	14	25	7	4.2	0.6	178	0.66	66	0	0	2.92	0
125	0	6	150.5	1	51	51.3	22.6	18.1	33.2	5.9	0	17.1	4240	14.2	21.8	100	79	100	164	8.2	4	0.7	221	0.57	86	0	0	1.92	0
126	0	3	173	0	85	66.7	22.3	13.4	53.3	7.4	0	19.2	4560	13.7	18.5	101.7	22	15	28	6.9	4.2	0.6	168	1.27	42	0	0	1.2	0
128	0	1	165	0	48	91.9	33.8	27.3	64.6	10.3	0	7.3	3500	12.4	7.4	41	108	28	198	8.3	2.7	2.6	128	0.62	108	0	1	16.72	1
131	0	5	160	1	66	56.8	22.2	19.4	37.4	5.8	0	14	6200	13.2	24.5	100	26	17	28	7.8	4.4	0.7	176	0.56	81	0	0	1	0
132	0	4	158	0	85	60.7	24.3	17.5	43.2	7.1	0	11.3	7800	12	12.7	87.1	16	12	78	7.1	3.8	0.4	145	2.63	19	0	0	0.89	0
134	0	5	164.2	0	73	60.4	22.4	17.4	43	6.7	0	16.7	5760	12.4	24.1	100	35	26	20	7.5	4.4	0.9	201	0.98	58	0	0	1.24	0
135	0	2	145	1	68	47.7	22.7	18.4	29.3	5.1	0	12	3800	12.3	15.6	92.3	59	68	101	7.2	4.2	0.4	169	0.6	75	0	0	0.62	0
136	0	6	155	1	68	48.3	20.1	13.4	34.9	5.6	0	13.7	5280	13.1	26.5	100	43	41	348	7.3	3.8	0.7	225	0.59	76	0	0	1.57	0
75	0	4	139	1	74	42.3	21.9	9.8	32.5	6.7	1	11.8	4450	8.2	10.3	75.3	26	19	16	6.9	3.8	2.1	148	0.96	44	1	1	6.09	1	Ope	6	Ⅱ
139	0	5	174.7	0	70	73.8	24.2	16.7	57.1	7.6	0	33.8	3010	10	8.7	54.4	31	20	32	8.7	2.7	2.9	113	1.19	47	0	1	7.35	1
142	0	3	168	0	61	66.1	23.4	13.1	53	8	0	22.2	4750	16.4	15.8	101	18	16	41	7.2	4.5	1	200	0.88	69	0	0	0.7	0
144	0	6	133	1	82	30.2	17.1	2.2	28	4.6	0	7.2	3090	9.8	17.4	80	35	19	12	8	4.2	0.6	179	0.54	79	0	0	3.82	0
145	0	4	159.5	0	66	62.7	24.6	14.2	48.5	7.7	0	24.4	4560	13.9	17	100	20	12	15	7.3	4	0.4	182	0.98	60	0	0	0.93	0
146	0	2	163	1	62	72.8	27.4	26.8	46	6.9	0	14.2	7210	12.6	22.5	104.2	27	15	55	7.1	4.2	0.8	237	0.81	55	0	0	1	0
147	0	4	158	1	80	58.7	23.5	17.2	41.5	6.4	0	16.9	4490	11.2	14.3	87	26	21	20	7.3	4	0.6	195	1.08	37	0	0	0.94	0
148	0	6	153	1	75	49.1	21	13.8	35.3	5.9	0	11.6	4250	11.6	10.1	92.7	73	39	54	7.8	4	0.5	166	0.52	85	0	0	1.73	0
150	0	3	178	0	57	77.3	24.4	18.1	59.2	8.1	0	17.3	5770	15.3	16	137.4	27	29	32	7	4	0.5	194	1.01	60	0	0	0.6	0
151	0	1	172	0	61	68	23	11.2	56.8	8.1	0	11.2	5100	11.6	8.9	43.9	66	25	47	6.8	2.7	2.5	133	0.62	101	0	1	16.29	1
152	0	4	161	0	77	48.7	18.8	9.9	38.8	5.9	0	34.3	4020	12.7	12.5	100	31	15	17	6.7	4.1	0.6	150	0.86	66	0	0	0.68	0
155	0	5	171	0	53	71.9	24.6	17.9	54	8	0	29.9	6330	15.9	25.6	87.4	54	66	138	7.2	4.5	1.2	243	0.89	71	0	0	0.31	0
157	0	2	149.7	1	68	54	24.1	19.9	34.1	5.8	0	11.9	8540	12.3	26.3	125.6	20	21	16	7.5	3.8	0.3	122	0.6	75	0	0	0.61	0
158	0	3	174	0	54	77.2	25.5	23.3	53.9	7.8	0	18.7	5500	14.2	23.6	100	26	34	71	7.1	4.3	0.4	192	0.9	69	0	0	0.68	0
159	0	3	158.5	1	71	55.7	22.2	16	39.7	6.2	0	18	5420	13.4	16.4	80	21	17	23	6.8	4.3	0.8	250	0.55	81	0	0	71	0
160	0	1	158.3	0	74	55.6	22.2	13.2	42.4	6.1	0	29.7	3380	9.9	18	86	23	20	169	7	3	0.6	190	1.04	54	0	1	2.75	1
162	0	5	154	1	72	90.2	38	45.3	44.9	7.7	0	11.2	4200	15.4	9.5	27	86	88	49	6.7	3.9	0.7	182	0.47	96	0	1	2.18	0
163	0	7	160	1	71	55.7	22.2	16	39.7	6.2	0	18	5420	13.4	16.4	87	21	17	23	6.8	4.3	0.8	180	0.55	81	0	1	0.9	0
164	0	7	148	1	69	47	21.5	16.8	30.2	5	0	18.3	4720	13.4	16.2	115	25	19	24	7.9	4.3	0.5	180	0.41	113	0	0	1.62	0
165	0	7	169	0	58	70.9	24.8	14.4	56.5	8.5	0	20.1	4800	12.7	14.7	95.1	23	20	24	7.2	4.3	0.7	160	0.41	113	0	0	1.32	0
104	0	4	162.3	0	85	56.7	21.5	17	39.7	6.2	0	17.1	4420	14.6	17	111.6	29	20	16	7.2	4.2	1	201	0.84	66	1	0	0.71	0	TACE	60	Ⅱ
2	0	4	160.7	0	61	67	25.9	18.5	48.5	8.1	1	17.6	5310	15.5	15.1	100	30	23	55	8.4	5.2	1	220	0.86	70	0	0	1.14	0
3	0	4	153	1	88	51.1	21.8	11.1	40	6.3	1	9.9	4000	14	10	80	24	10	10	6.7	4.1	0.6	195	0.94	42	0	0	1.05	0
11	0	4	138	1	78	54.8	28.8	23.1	31.7	5.4	1	15.2	5880	14	18.4	65	26	13	17	7.8	4.6	0.6	173	0.8	52	0	1	1.28	0
13	0	5	147	1	65	65.9	30.5	27.4	38.5	7.2	1	5.2	10000	12.2	30.6	77	46	60	44	7.5	4.3	0.8	216	0.62	73	0	0	1.2	0
16	0	1	145	1	55	45.5	21.6	11.1	34.4	5.8	1	7.6	4170	11.4	8.6	62.1	27	17	36	6.3	3.1	2	136	0.64	74	0	1	6.94	1
109	0	1	162	0	71	65.8	25.1	16.7	49.1	7.7	0	23	7100	13	13.2	78.2	80	58	39	6.4	3.4	3.7	180	0.59	102	1	1	1.19	1	TACE	14	Ⅱ
24	0	4	154	1	54	70.3	29.6	30.6	39.7	6.5	1	12	5190	15.1	21	67	26	30	33	7.4	4.5	0.6	192	0.56	86	0	0	0.78	0
25	0	5	171	0	53	102.2	35	34.1	68.1	9.8	1	12.5	7680	17.7	18.6	97	25	31	50	7.2	4	1.2	171	0.78	81	0	0	0.68	0
35	0	2	151	1	67	69	30.3	29.4	39.6	6.9	1	20	5860	14.9	21.7	89	25	21	23	7.6	4.6	0.6	201	0.78	56	0	0	0.68	0
40	0	4	151	1	78	56.4	24.7	19	37.4	6.2	1	11.6	3900	13.3	11.7	107.7	15	10	12	6.8	4.2	0.6	207	0.59	73	0	0	1.66	0
42	0	6	157.1	1	67	68.3	27.7	25.1	43.2	7	1	9.9	4320	11.4	18.4	115	23	13	23	7.3	4	0.3	180	0.75	59	0	0	1	0
43	0	5	150	1	75	57.5	25.6	20.4	37.1	5.9	1	8.6	1990	9.7	4.6	53.7	32	18	31	6.5	3.4	3.1	123	0.52	85	0	1	9.15	1
46	0	3	150	1	62	63.1	28	25.7	37.4	6.2	1	6.8	5530	13.5	29.8	109.3	20	17	15	7.7	4.3	0.8	214	0.58	80	0	0	0.91	0
111	0	1	153	0	71	64	27.3	54.6	9.4	4.5	1	6.1	4210	10.1	11.4	83.1	49	38	61	6.6	3.3	0.7	150	1.03	55	1	1	9.01	1	TACE	2	Ⅱ
55	0	5	162.9	1	58	69.1	26	23.5	45.6	7	1	8.4	4020	13.9	29	100	34	35	96	7.7	4.4	0.4	219	0.59	80	0	0	0.6	0
60	0	5	174	0	50	104.7	34.6	35.2	69.5	10.1	1	8	4470	17.2	18.3	100	68	98	64	7.3	4.7	1.1	267	0.99	64	0	0	1	0
73	0	4	155.7	1	65	70.3	29	28.6	41.7	7	1	16.5	4540	13.6	16.2	100	23	17	35	7.1	3.9	0.7	165	0.61	74	0	0	1.53	0
114	0	4	158	1	69	69.2	27.7	28.5	40.7	6.5	0	20.3	3500	13.7	8.6	108.9	34	21	70	7.2	4.5	1	160	0.55	82	1	1	16.14	1	TACE	12	Ⅱ
76	0	4	162.5	0	71	70.7	26.8	19.6	51.1	8.3	1	22.1	7560	13.3	11.9	100	34	50	57	7.3	4	0.6	195	0.77	76	0	0	1	0
78	0	5	169.2	0	45	84.2	29.4	28.7	55.5	8.2	1	8.6	6590	15.5	24.7	100	22	38	27	6.5	3.9	0.7	208	0.78	85	0	0	0.61	0
80	0	4	148	1	70	49.1	22.4	6.5	42.6	8.4	1	7.1	3440	11.2	14.6	76.7	25	15	12	6.6	3.9	0.6	171	0.52	87	0	0	1.54	0
82	0	4	178.3	0	37	87	27.4	18.5	68.5	9.2	1	20.5	9900	13.6	38.1	118.5	24	19	29	7.3	4.6	0.7	180	0.89	78	0	0	0.34	0
84	0	3	152	1	65	62.9	27.2	27.7	35.2	6	1	13	4330	13	8.7	89	48	44	59	7	3.9	0.4	164	0.63	72	0	1	1.35	0
86	0	5	173.2	0	81	69.1	23	15.6	53.5	7.5	1	16.6	5340	13.4	15.4	100	33	34	24	6.8	4.2	0.7	177	0.93	60	0	0	1	0
89	0	5	157.7	1	59	91.5	36.8	41.6	49.9	8.3	1	7.3	2840	12.9	3.9	47.9	42	30	111	7.7	3	2.4	111	0.46	104	0	1	8.8	1
91	0	4	155	1	70	45.2	18.8	9.3	35.9	5.5	1	13.4	3270	11	17.1	87.7	18	12	11	6.6	4.3	0.7	210	0.61	73	0	0	0.46	0
95	0	5	167	0	69	81.6	29.3	30.4	51.2	7.8	1	25.9	7200	16.1	21.9	100	106	85	144	7.8	4.2	1.7	215	0.74	80	0	0	1.07	0
106	0	4	150	1	76	54.2	24.1	16.9	37.3	6.4	1	17.9	4820	13.1	17	90.3	21	10	14	7.2	4.4	0.6	236	0.71	60	0	0	0.9	0
107	0	5	147	1	76	63.1	29.2	24.7	38.4	6.3	1	9.6	6200	11.6	4.1	49	48	56	23	5.9	2.7	3.6	190	0.67	4	0	1	7.06	1
108	0	6	148	1	71	45.7	20.9	11.5	34.2	4.8	1	11	4680	10.5	13.2	48.4	43	19	172	8.3	3.6	0.5	148	0.83	52	0	1	5.51	1
137	0	4	152	1	68	73.6	31.9	34.2	39.4	6.9	0	12.4	9170	14.1	30	100	25	23	31	7.6	4.1	0.6	157	0.9	48	1	0	0.57	0	TACE/Ope	22	Ⅲ
113	0	4	158.4	0	75	60.8	24.2	18.1	42.7	7	1	15.6	7050	14.8	19.7	102	18	10	13	7.3	4.2	0.6	139	0.89	64	0	0	0.64	0
120	0	5	153	1	73	79.5	34	32.9	46.6	8	1	10.6	8000	14.1	15.3	115.9	57	58	201	7.5	4.3	1.1	229	0.88	48	0	1	2.72	1
121	0	4	158	0	80	64.3	25.8	15.1	49.2	7.5	1	13.4	10750	15.2	17.4	97.4	25	18		7.3	4	2.3	192	1.18	46	0	0	0.87	0
122	0	4	157	1	76	63.8	25.9	29.5	34.3	4.9	1	9.5	5020	14.1	15.6	76.6	28	20	20	7.4	4.5	0.9	143	0.71	60	0	0	2.55	0
124	0	4	155	1	69	53.8	22.4	16.7	37.1	6	1	13.9	3200	12.4	8.3	114.2	52	51	78	6.9	4.2	0.7	185	0.57	79	0	0	1.76	0
127	0	5	171	0	24	80.1	27.4	25.7	54.4	8.1	1	6.9	6400	16.1	17.6	105.3	79	263	267	7.2	4.7	0.8	202	0.7	115	0	0	0.47	0
129	0	5	170	0	54	72.8	25.2	18.6	54.2	8	1	9.9	5310	15.7	18.6	86.3	33	43	34	7.3	4.4	1.5	208	0.89	70	0	0	0.41	0
130	0	3	160	1	66	64	25	24.2	39.8	6.2	1	26	5860	12.2	23.7	96.8	30	21	46	7.3	4.2	0.4	225	0.96	45	0	0	0.88	0
133	0	5	167	0	46	98.7	35.4	38	60.7	9.2	1	8.7	6120	16.4	22.9	86.3	29	48	44	6.6	4.1	0.7	166	1.04	62	0	0	0.52	0
138	0	4	155	1	87	52.4	21.8	17.3	35.1	5.1	1	10.1	4100	13.3	7.7	86.1	49	28	72	7.9	3.6	1.2	206	0.51	83	0	1	11.28	0
140	0	4	160	1	84	48.7	19	10.1	38.6	5.6	1	14.7	3780	12.4	16.3	85.4	22	12	10	7	4.1	0.5	176	0.61	69	0	0	0.91	0
141	0	2	143	1	81	41.6	20.3	7.9	33.7	5.7	1	9.4	3160	12.5	8	74	29	22	37	7	3.6	0.8	206	0.45	98	0	1	5.09	1
143	0	3	158	1	56	64.3	25.8	22.3	42	6.8	1	10.5	4320	12.7	23.7	90	22	15	15	7.1	4.4	0.5	173	0.58	82	0	0	0.93	0
149	0	1	156	1	68	48.4	19.9	9.9	38.5	5.3	1	7.6	3780	10.2	5.1	71.6	31	10	142	6.8	3.8	0.6	178	0.8	55	0	1	2.68	1
153	0	5	149	1	58	79.6	35.9	39	40.6	7.8	1	22.3	7620	13.5	19.3	94.6	119	142	87	8.1	4.3	0.8	192	0.62	75	0	0	0.93	0
154	0	1	164.1	0	72	68.9	25.6	17.1	51.8	8	1	9.3	4950	12	10	112.5	22	20	104	5.2	3	0.8	190	2.4	22	0	1	1.24	1
156	0	5	162	1	66	76.3	29.1	33.8	42.5	6.6	1	22	6960	13.4	27.3	100	89	71	42	7.7	4.1	0.9	182	0.63	71	0	0	1.53	0
161	0	6	154.8	1	63	71	29.6	30.9	40.1	7	1	24	6970	13.1	24.3	124.7	46	52	82	7.2	4.5	0.4	220	0.66	69	0	0	0.49	0
166	0	5	150	1	68	78	34.7	30.5	47.5	8.9	1	10.7	9160	8.8	36.7	90	59	44	115	3.8	3.8	0.6	215	0.75	59	0	0	0.9	0
1	1		172	0	81	51.1	17.3	2.7	48.4	6.4		10.6	6900	10.3	8.3	71.4	15	9	34	6.9	3.2	0.6	192	1.04	53	1	1	3.59	1
2	1		160.7	0	62	64.9	25.1	16.7	48.2	7.8		15.5	4900	14.4	15.5	100	23	23	40	7.3	4.5	0.8	167	0.85	71	0	1	0.97	0
3	1		153	1	88	49.4	21.1	11.5	37.9	6.1		10.8	5000	13	12	87	26	8	10	6.9	4.1	0.6	198	0.86	47	0	0	1.04	0
4	1		160.5	0	75	46	17.9	8.1	37.9	5.5		8.8	5700	14.6	7.7	79.2	41	46	24	7.1	3.6	0.7	217	1.86	28	1	1	3.59	1
5	1		153	1	64	41.8	17.9	11	30.8	4.7		14.7	7470	13.2	22.9	78	19	13	14	7.4	4.4	0.3	220	0.49	95	0	0	0.82	0
6	1		163	1	53	60.6	22.8	20.5	40.1	6.2		10.5	6400	11.6	14.7	86.9	34	20	98	7.7	3.8	0.6	192	0.65	73	0	1	4.87	1
7	1		159	1	77	77.3	30.6	32.6	44.7	7		14.9	6800	13.2	10.2	118.4	22	23	41	6.8	3.9	0.5	262	1.09	37	0	1	2.26	1
8	1		168	0	65	67.4	23.9	7.9	59.5	8.4		23.2	2900	9.6	15.1	51.6	41	22	35	7	2.7	1.2	192	0.89	67	0	1	14.65	1
9	1		163.5	0	47	68.4	25.6	16	52.4	8.1		22.5	3800	14.1	18.2	116	23	12	16	7.5	4.7	1.7	183	1.11	57	0	0	0.84	0
10	1		159.1	0	58	58.9	23.3	16.7	42.2	7		23.9	5800	14.7	20.3	105	24	20	21	6.9	4.3	0.9	192	0.89	69	0	0	0.71	0
11	1		138	1	79	51.6	27.1	22.3	29.3	5.1		15.8	5400	13.2	20.7	107	25	11	21	7.9	4.5	0.7	175	1.13	36	0	1	1.31	0
12	1		148	1	80	69.6	31.8	29.8	39.8	7.5		16.7	5700	13.9	13.7	30.3	28	18	23	7.6	4.3	1	192	0.83	50	0	1	3.65	0
13	1		147	1	65	64.2	29.7	26.3	37.9	6.9		6.8	5500	12	28.1	109.7	60	59	32	7.6	4.4	0.7	217	0.65	69	0	0	1.11	0
14	1		150.3	1	58	82.3	36.4	39	43.3	8.2		11.9	9000	13.5	21.9	89	50	70	132	7.8	4.2	0.5	163	0.63	73	0	0	2.16	0
15	1		151.5	1	71	55.5	24.2	19.6	35.9	6.2		17.3	3320	14.6	14.1	92.2	24	20	20	6.9	4.2	0.5	204	0.54	83	0	0	1.56	0
16	1		145	1	55	47.8	22.7	15.5	32.3	5.6		7.7	4600	10.4	9.7	62.7	39	16	99	6.4	3.4	1.5	192	0.73	64	0	1	6.12	1
17	1		166.4	0	77	52.4	18.9	9.5	42.9	6.1		7.8	2310	12.7	6.8	77	32	31	62	7.3	3.9	0.7	143	0.3	68	1	1	5.42	1
18	1		159	1	66	77	30.5	28.2	48.8	7.4		12.1	5000	12.6	21.1	87	22	18	27	6.5	4.1	0.8	167	0.6	75	0	0	0.48	0
19	1		163	1	61	92.6	34.9	39.1	53.5	8		14.3	4000	11.3	4	64.5	46	23	59	6.6	3.3	2.2	141	0.56	83	0	1	6	1
20	1		155	1	66	60.5	25.2	22.9	37.6	5.8		13.7	6820	13.3	28.5	130.2	19	13	22	6.8	4.3	0.5	254	0.63	71	0	0	1.1	0
21	1		181	0	58	106.7	32.6	34.8	71.9	9.3		20	3100	11.5	6.1	89.8	52	57	44	7	4.1	0.9	168	0.7	89	0	1	2.59	0
22	1		160	1	64	64.5	25.2	23.5	41	6.6		13.7	5200	13.6	18.1	89	31	36	24	6.7	4	0.4	217	0.83	53	0	0	0.95	0
23	1		164.2	0	71	70.3	26.1	23.1	47.2	7.5		20.2	4400	15.5	20.8	87.3	46	41	36	7.2	4.4	0.9	204	0.87	66	0	0	1.36	0
24	1		154	1	55	66.4	28	27.3	39.1	6.3		14	6200	16.6	22.4	90	21	20	35	7.9	4.8	0.7	192	0.6	78	0	0	1	0
25	1		171	0	54	95.3	32.6	32.3	63	9.1		11.3	6500	17.1	15.7	122.6	20	18	19	7.3	4.2	0.6	203	0.86	72	0	0	0.78	0
26	1		156	1	68	56.3	23.1	20.5	35.8	5.8		16.8	4500	13.7	17	105	18	16	14	7.2	4.4	0.9	264	0.6	75	0	0	0.59	0
27	1		153	1	56	80.9	34.6	35.7	45.2	8.1		23.8	4700	11.5	25.2	89	39	52	34	7.1	4.4	0.4	213	0.56	85	0	0	1.39	0
28	1		156	1	77	60.4	24.8	23.4	37	5.8		16	5700	13.7	18.2	102.5	25	14	20	7.1	4.5	0.9	189	0.63	68	0	0	1.15	0
29	1		154	1	77	48.5	20.5	14.1	34.4	5.3		12.9	4700	13.7	19	90	22	14	23	7.3	4.5	0.5	201	0.6	72	0	0	1.2	0
30	1		158.1	1	71	54.6	21.8	20.4	34.2	5.6		20.2	5600	14.6	15.1	79	20	16	18	7.1	4.3	0.8	230	0.77	56	0	0	1.12	0
31	1		159.5	1	72	49.4	19.4	10.4	39	5.9		16.9	3500	12.6	15.3	75.4	19	9	11	6.4	4	0.7	226	0.66	66	0	0	0.74	0
32	1		162.1	1	60	67.9	25.8	23	44.9	7.1		20.4	5100	14.1	13.6	100	61	82	37	7.5	4.6	1	199	0.55	85	0	0	1.85	0
33	1		156.7	1	65	65.6	26.7	25.4	40.2	6.6		16.6	6900	13.8	29.6	109.1	28	14	20	7.6	4.7	0.7	236	0.54	85	0	0	1.7	0
34	1		172	0	71	80.9	27.3	23.8	57.1	8.4		15.2	4500	12.6	11.7	102	19	14	35	6.2	3.6	1	147	3.1	17	0	1	2	0
35	1		151	1	68	64.2	28.2	24.5	39.7	6.7		22.9	5800	14.2	21.1	100	30	26	20	7.3	4.6	0.7	191	0.69	64	0	0	0.76	0
36	1		172	0	65	87.1	29.4	24.6	62.5	9.3		10.6	6200	16.2	10.9	87.4	41	31	58	6.5	3.5	2.2	209	0.8	75	1	1	2.9	0
37	1		169.5	1	58	63	21.9	19.9	43.1	6.3		17.3	5100	15	21.8	100	74	108	47	7.6	4.5	1.1	223	0.59	80	0	0	1.11	0
38	1		153	1	78	50.6	21.6	18.9	31.7	4.9		14.7	4500	13.2	16.6	100	23	9	11	7.3	4.4	0.5	171	0.58	74	0	0	0.74	0
39	1		175	0	55	89	29.1	25.8	63.2	8.9		13.7	7100	18.1	16.3	100.1	58	113	38	6.7	3.8	0.6	213	0.82	76	0	0	1.83	0
40	1		151	1	79	56.8	24.9	19.9	36.9	6		10.9	3800	12.6	12	90	16	10	12	6.7	4.1	0.5	205	0.55	79	0	0	0.85	0
41	1		174	0	68	65.1	21.5	10.7	54.4	7.2		12.5	4400	10.8	13.8	72.5	210	102	12	7.4	2.5	1.4	200	2.42	22	0	1	12.58	1
42	1		157.1	1	68	64.6	26.2	23.7	40.9	6.6		10.2	4200	11.9	17.6	116.7	22	13	20	7.6	4.2	0.4	173	0.79	55	0	0	1	0
43	1		150	1	76	52.9	23.5	18.1	34.8	5.4		15.2	2300	9.9	4.6	56.7	28	17	29	6.4	3.3	2.6	135	0.67	64	0	1	10.8	1
44	1		164	0	73	45.4	16.9	3.9	41.5	6.1		22.9	5700	12.3	6.9	95.2	24	14	175	7.2	3.3	0.9	180	1.74	31	0	1	11.11	1
45	1		157.5	1	69	49.4	19.9	17.4	32	5.3		33.1	4600	13.8	19.1	100.9	24	17	30	6.5	4.2	0.5	192	0.56	80	0	0	1.23	0
46	1		150	1	63	59.3	26.4	23.8	35.5	5.8		7.7	6100	13.8	29	109.7	20	19	15	8	4.6	0.8	222	0.62	74	0	0	0.91	0
47	1		167	0	68	58.4	20.9	15.5	42.9	6.4		14.3	5600	13.8	13.7	100	68	54	257	8.3	3.8	3.2	144	0.77	77	0	1	3	1
48	1		148	1	83	49.7	22.7	17.5	32.2	5.4		23.7	450	12.2	7.9	64.7	59	39	44	7.2	3.5	1	200	0.54	79	0	1	6.45	1
49	1		152	0	89	49.4	21.4	12.1	37.3	6		24.6	2300	11	5.5	75.3	60	56	16	7.4	3.8	0.6	210	0.87	62	1	1	8.74	1
50	1		149	0	72	53.5	24.1	14.3	39.2	7.1		17	6500	15.9	10.8	80	37	40	30	7	4.3	1.5	192	0.81	72	1	0	1.45	0
51	1		153.3	1	67	68.4	29.1	28	40.4	7		14	4300	12.9	17.3	84.6	46	44	23	7.1	3.8	1.1	218	0.5	91	0	0	1.63	0
52	1		160.6	0	70	54.3	21.1	11.2	43.1	6.8		18.5	4100	13.6	15.5	99.8	20	11	22	6.8	4.1	0.8	212	0.81	72	1	1	1.17	1
53	1		158.5	1	59	66.5	26.5	22.2	44.3	7		8.1	7100	15	14	100	18	13	30	6.7	4.4	0.5	231	0.58	80	0	0	0.87	0
54	1		158	0	68	58.7	23.5	13.1	45.6	7.3		20.3	9200	14.3	32.4	100	19	21	16	7.2	4.4	0.5	191	1.25	45	0	0	0.82	0
55	1		162.9	1	59	67.8	25.5	22.1	45.7	6.8		8.4	4300	14	28.3	100	23	23	60	7.9	4.5	0.6	233	0.65	71	0	0	0.6	0
56	1		165.8	0	67	70.7	25.7	23.7	47	7.4		26.4	7900	16.3	24.5	30.9	21	10	34	7.5	4.3	0.9	240	0.8	73	0	0	0.67	0
57	1		146.1	1	55	47	22	15	32	5.6		25	4700	14.1	21.6	100	23	14	15	7.3	4.5	0.8	212	0.61	78	0	0	0.74	0
58	1		161	0	75	65.4	25.2	19.7	45.7	7.4		23.1	6600	16.1	17.7	80	40	55	77	7	4.3	1.2	218	0.9	63	0	0	1.13	0
59	1		169	0	41	82.2	28.8	27.3	54.9	8.4		20.1	7300	15.8	27.6	100	17	13	27	7.6	4.5	0.5	167	0.92	73	0	0	0.88	0
60	1		174	0	50	101.5	33.5	37.5	64	9.2		9	4990	17.8	15.8	100	115	160	93	7.4	4.6	1.3	322	1.06	59	0	0	1	0
61	1		155	1	62	54.4	22.6	5	49.4	7.4		14.7	3690	13.2	9.2	63.7	21	11	39	6.6	3.6	1.5	180	0.53	87	0	1	3.81	1
62	1		162.1	0	82	57.8	22	15.6	42.2	6.4		12.6	6300	12.5	15	86.1	33	21	43	8	4.5	1	221	0.94	59	0	0	1.4	0
63	1		175	0	46	106.8	34.9	41.2	65.6	9.2		15	5200	14.2	27	129.1	22	23	22	7	4.4	0.4	179	0.77	86	0	0	1.1	0
64	1		177	0	44	79.4	25.3	19.5	59.9	8.4		16.6	9100	15.5	26.2	110.7	37	40	88	6.8	4.5	0.8	263	0.86	77	0	0	0.69	0
65	1		178	0	29	83.2	26.3	18.1	65.1	8.6		32.6	7700	16.7	22.6	100	27	32	68	7.4	4.8	0.7	230	0.96	77	0	0	0.47	0
66	1		170	0	60	119.2	41.2	54.2	65	10.3		31.2	7370	16.7	16.1	101	26	29	38	7.1	4.3	0.6	206	0.9	67	0	0	0.76	0
67	1		153.5	1	50	55.6	23.6	19.5	36.1	5.9		27.3	4700	13	21.8	100	41	48	41	6.9	4.1	0.7	219	0.57	86	0	0	1.07	0
68	1		167.8	0	59	76.4	27.1	22.7	53.7	8.1		17	5900	15.7	18.2	145.2	14	14	21	7.2	4.6	0.4	206	0.81	76	0	0	1.08	0
69	1		167.5	0	85	67.3	24	20.7	46.6	7.1		20.4	5400	11.2	16.5	98.5	42	36	235	7.1	4.1	0.9	192	1.45	36	0	1	1	0
70	1		159	1	59	78.1	30.9	27.6	50.5	8.4		5.3	2900	13.1	5.2	72.5	80	36	58	6.5	3.5	1.6	192	0.46	14	0	1	6.94	1
71	1		156	1	67	69.1	28.4	26.9	42.2	6.9		16.1	5200	13.5	8.8	89.1	27	19	25	7.1	4.1	0.9	192	0.62	71	0	0	0.99	0
72	1		169.7	0	80	73.3	25.5	21.6	51.7	7.6		16.6	3900	12.9	6.8	101.1	32	16	16	6.7	4	0.7	227	0.93	60	0	1	0.98	0
73	1		155.7	1	66	69.2	28.5	27.2	42	6.8		18.2	5400	13.9	14.5	100	23	20	40	7.1	4.3	0.6	162	0.72	62	0	0	0.98	0
74	1		155.5	1	60	58.3	24.1	19	39.3	6.4		13.8	3500	12.3	23.6	128.3	23	20	12	7	4	0.6	244	0.59	79	0	0	0.83	0
75	1		139	1	74	45.9	23.8	8.5	37.4	6.4		13.4	2500	7.8	8.7	72.9	27	17	15	6.5	3.8	1.4	144	1	42	1	1	3.69	1
76	1		162.5	0	72	70.2	26.6	21.8	48.4	7.9		22.1	6400	13.5	14.3	100	22	22	36	7	4.1	0.7	199	0.73	80	0	0	1.74	0
77	1		152	1	63	65.6	28.4	27.1	38.5	6.7		14.9	4400	13.9	17.8	100	30	30	27	7.2	4.4	0.8	168	0.63	72	0	0	1.28	0
78	1		169.2	0	47	84.5	29.5	30.6	53.9	8		8.6	9700	16.5	34.5	95	20	29	35	7.9	4.3	0.6	180	0.71	93	0	0	0.76	0
79	1		183	0	64	66.2	19.8	7.5	58.7	8		16.4	5300	15.5	21.6	100	44	60	26	6.9	4.4	0.7	177	0.76	79	0	0	2.3	0
80	1		154	1	70	46.9	19.8	4.5	42.4	7.3		5.7	7700	10.8	15.5	76.7	23	17	12	6.1	3.6	0.8	150	0.65	68	0	0	1.88	0
81	1		156.3	1	54	68.2	27.9	30.6	37.6	5.9		12.6	4900	14	26.6	141.9	24	26	53	6.8	4.4	0.6	200	0.54	90	0	0	1	0
82	1		178	0	38	85.3	26.9	19.2	66.1	9		15.8	9300	14.8	36.9	130.5	22	19	40	7.9	4.8	0.3	190	0.72	98	0	0	0.48	0
83	1		156	1	56	68.7	28.2	26.4	42.3	6.7		27.3	4900	9.7	8.9	82.4	59	31	43	7.6	3.7	0.7	114	0.97	47	0	1	8.17	1
84	1		151	1	66	63.9	28	29.5	34.4	5.8		14.7	4100	13.8	9.2	90.1	43	38	67	7.4	4.1	1.1	201	0.5	92	0	1	1.35	0
85	1		160	1	70	49.9	19.5	11	38.9	6.1		10.9	5800	13.9	20.7	130.7	29	26	315	7.8	4.4	0.6	226	0.67	65	0	0	1.83	0
86	1		174	0	82	69	22.8	16.1	52.9	7.7		17.7	6200	13.8	17.1	100	31	34	25	6.8	4.3	0.8	182	0.92	60	0	0	1.03	0
87	1		172	0	84	61.1	20.7	3.6	57.5	8.2		23.6	4800	12.6	17.8	98.4	36	25	30	7.2	4.3	0.6	155	1.48	35	0	0	1.42	0
88	1		153	1	76	71.8	30.7	30.9	40.9	7		18.8	6200	13.2	14.2	98	75	45	145	7.5	4.4	0.6	208	0.8	53	0	0	2.2	0
89	1		157	1	61	78.1	31.7	31.9	46.2	7.3		6.4	3800	13	6.6	60.6	52	30	105	7.8	2.8	3.1	191	0.43	111	0	1	9.87	1
90	1		147	1	53	47.5	22	15.3	32.2	5.6		15.4	3200	13.9	17.8	101.5	40	45	59	7.1	4.1	0.6	173	0.67	71	0	0	2.3	0
91	1		155	1	71	44	18.3	9.8	34.2	5.2		12.8	3200	11.7	18	103.8	25	21	12	7	4.6	1	202	0.64	69	0	0	0.68	0
92	1		157	1	58	56.9	23.1	19.9	37	5.9		14.4	4200	11.8	23.4	116	34	30	39	6.9	3.7	0.4	221	0.55	86	0	0	1.76	0
93	1		146	1	68	73.7	34.6	36.9	36.8	6.9		15.2	4600	13.1	16.6	100	30	28	19	7.4	4.5	0.9	194	0.7	63	0	0	1	0
94	1		156	1	75	72.6	29.8	33.2	39.4	7		8.9	7100	12.7	20.6	121	25	18	17	7.7	4	0.9	172	0.81	52	0	0	1.72	0
95	1		167	0	70	78.1	28	29.1	49	7.5		22.7	6500	18	21.9	100	95	81	128	8.8	4.9	1.9	226	0.7	85	0	0	1.09	0
96	1		171	0	49	80.8	27.6	21.3	59.5	8.9		17.1	5300	14.6	18.3	100	102	114	72	7.3	4	3.6	196	1.11	57	0	0	1.36	0
97	1		168	0	35	95.3	33.8	39.3	56	8.7		12.5	7800	17.3	21.1	100	55	98	169	7.4	4.6	0.7	228	0.69	105	0	0	0.6	0
98	1		174	0	86	65.3	21.6	16	49.3	6.6		21.6	2800	13.7	7.5	95	52	36	21	7.6	4.1	0.8	190	0.81	68	0	1	7.1	0
99	1		154	1	65	52.1	22	17.1	35	5.5		21.3	5900	12.2	16	107	38	37	111	8.9	4.6	0.7	203	0.65	69	0	1	4.11	0
100	1		160	1	67	52.7	20.6	15.8	36.9	5.6		19	5400	14.3	20	100	19	12	15	7.3	4.5	0.7	207	0.52	88	0	0	1.47	0
101	1		137.4	1	88	36.7	19.4	7.1	29.6	5		14.9	5300	10.3	18.9	42.8	23	14		7	3.7	0.4	183	1.42	27	0	0	1.48	0
102	1		165	1	70	48.6	17.9	12	36.6	5.4		16.5	4300	12.1	17.3	98	20	10	14	6.9	4.3	0.5	192	0.71	62	0	0	0.65	0
103	1		156	1	61	59.6	24.5	19.9	39.7	6.4		19.4	7700	14.1	21.8	101	35	53	31	7.4	4.4	0.7	191	0.65	68	0	0	0.82	0
104	1		165	0	87	55.2	20.3	14.8	40.4	6.2		18.7	5000	15.5	18.9	120.7	29	15	18	7.7	4.7	0.8	216	0.81	68	1	0	0.94	0
105	1		150	1	71	65.4	29.1	28.5	36.9	6.2		12.8	7100	14.1	14.6	100	67	62	136	6.9	4		196	0.75	58	0	0	1.79	0
106	1		150	1	77	52.9	23.5	15.7	37.2	6.2		15.9	10300	12.1	15.2	96.8	21	12		7	4.4	0.7	191	0.87	48	0	0	1.2	0
107	1		147	1	76	67	31	21.3	45.7	6		11.2	4300	12.6	6.2	49.9	33	23	26	5.8	2.6	5.1	140	0.54	81	0	1	4.4	1
108	1		148	1	71	44.5	20.3	13.1	31.4	4.6		14.3	2900	10.2	8.6	46.6	57	31	145	7.6	3.2	0.7	198	1.05	40	0	1	9.63	1
109	1		163	0	71	56.6	21.3	14.8	41.8	6.4		21.1	4600	11.6	11.5	65.8	31	14	40	5.3	3.3	3.2	122	0.6	100	1	1	1.83	1
110	1		170	0	66	68.8	23.8	18.6	50.2	7.2		21	2600	13.1	18.5	107.7	24	32	29	7.1	4.2	1.1	181	0.66	92	0	0	0.71	0
111	1		153	0	71	62.3	26.6	17.2	45.1	3.5		6.1	5200	11.4	12.9	79.9	43	33	78	6.9	3.6	1.3	142	1.44	38	1	1	4.44	1
112	1		172	0	70	73.2	24.7	16.8	56.4	7.9		24.6	5000	13.8	19.8	98	25	19	18	7.3	4.2	0.4	145	0.61	98	0	0	73	0
113	1		159	0	76	60.7	24	19.5	41.2	6.7		15.9	6700	15.4	22.7	114	22	14	15	7.6	4.3	0.9	150	0.85	67	0	0	0.73	0
114	1		158	1	68	65.6	26.3	24	41.6	6.8		16.5	3900	10.8	11.5	81.3	25	10	26	7.3	4.1	0.5	134	0.78	45	1	1	3.79	1
115	1		152	1	55	45.4	19.7	13.3	32.1	5.3		17.4	5000	14.2	19.5	102	19	10	18	6.9	4.4	0.4	226	0.63	75	0	0	1.12	0
116	1		175	0	76	68.2	22.3	14.5	53.7	7.5		20.4	5900	12.8	20.3	112	20	16	25	6.7	4	0.5	195	0.87	65	0	0	0.88	0
117	1		165	1	40	48.1	17.7	7.6	40.5	6.3		12.2	3900	12.7	24.4	123.4	16	12	13	7.1	4.1	0.6	214	0.68	75	0	0	0.56	0
118	1		145	1	81	49.2	23.4	13.9	35.3	6		22.5	5300	9.5	14.4	104.1	22	13	14	7	4	0.4	169	0.65	65	0	0	1.15	0
119	1		153.4	1	62	59.2	25.2	21.6	37.6	6.1		18	5700	14.2	19	87.1	32	37	32	7.5	4.1	0.5	197	0.62	74	0	0	0.79	0
120	1		153	1	73	77.7	33.2	33.3	44.4	7.6		11.3	6700	13.7	14.2	93.3	53	46	134	7.4	4.2	1.4	205	0.75	57	0	1	3.05	1
121	1		158	0	80	62.9	25.2	17.1	45.8	7.3		13.4	4900	14.8	18.3	97.4	26	18	43	6.5	4.1	1	147	1.12	49	0	0	0.87	0
122	1		157	1	76	66.4	26.9	30.5	4.9	4.6		10.4	5400	14.6	15.6	76.6	26	23	150	7.2	4.3	1.3	140	0.75	56	0	0	3	0
123	1		150	1	74	39.2	17.4	9.3	29.9	4		11.3	3500	12.2	10.9	83.2	30	14	27	6.6	4.1	0.6	195	0.6	73	0	0	3.09	0
124	1		155	1	70	50.2	20.9	13.7	36.5	5.7		13.9	3700	13.2	11.4	116.1	24	17	22	6.9	4	0.6	180	0.58	77	0	0	1.05	0
125	1		151.9	1	52	52.5	22.8	17.8	34.7	5.9		18.7	3600	14.7	19.2	102.5	81	97	173	7.9	3.9	0.6	229	0.57	85	0	0	2.73	0
126	1		173	0	86	65.8	22	14.2	51.6	7.3		22.3	5400	13.3	16.6	101.7	21	13	28	6.8	4.1	0.6	201	1.27	42	0	0	1.51	0
127	1		171	0	24	76.3	26.1	23	53.3	7.8		6.9	7700	15.1	18.2	143.2	26	76	52	7.2	4.9	0.3	209	0.71	113	0	0	0.47	0
128	1		165	0	49	90.2	33.1	25.8	64.4	10		7.3	3700	11.2	5.5	47	104	37	141	7.6	2.6	2.1	203	0.59	113	0	1	15.71	1
129	1		170	0	55	70.9	24.5	17.9	53	7.8		9.9	7000	17.3	18.7	94	25	29	35	7.2	4.4	1.7	219	0.91	68	0	0	0.63	0
130	1		160	1	67	63.1	24.6	24.8	38.3	6		26	6000	13.3	22	118.6	25	22	30	7.5	4.4	0.5	237	0.88	49	0	0	1.25	0
131	1		160	1	67	56.4	22	20.2	36.2	5.7		13.5	5300	12.6	23.4	135.5	22	13	19	7.4	4.4	0.8	201	0.54	84	0	0	1	0
132	1		158	0	85	62.6	25.1	20.1	42.5	7.2		14.7	9900	10.8	24.7	106	18	12	54	7.3	3.9	0.3	127	4.25	11	0	0	0.89	0
133	1		167	0	48	90.8	32.6	35.5	55.3	8.5		13	9000	16.6	23.4	86.3	36	88	61	6.4	4.2	0.7	210	0.87	74	0	0	0.8	0
134	1		164.2	0	74	60	22.3	16	44	7		17.7	6100	11.9	23.9	100	40	31	20	7	4.1	0.8	160	0.97	58	0	0	1	0
135	1		145	1	68	47.8	22.7	18.9	28.9	5.1		12.3	4800	12.7	16.5	111.8	48	49	88	7.2	4.5	0.6	199	0.69	64	0	0	0.61	0
136	1		155	1	68	47.4	19.7	12.1	35.3	5.7		13.7	5500	12	24.3	110	31	26	259	6.9		3.7	211	0.54	83	0	0	1.61	0
137	1		152	1	68	73.7	31.9	31.8	41.9	7		13.6	9100	15.1	33.6	90	50	36	62	7.5	4.1	0.7	158	0.86	50	1	0	1.08	0
138	1		155	1	88	52.9	22	17.2	35.7	4.9		12.1	3800	12.8	9.2	123.6	46	24	82	7.9	3.6	0.8	205	0.52	81	0	1	11.55	0
139	1		174.7	0	71	79	25.9	14.5	64.5	8.6		34.8	3200	7.8	10.3	56.3	29	16	19	8.7	2.2	0.9	99	1.48	37	0	1	9.19	1
140	1		160	1	85	49.9	19.5	12.3	37.6	5.4		14	3100	12.8	16.7	85.4	23	13	11	7	4.2	0.7	195	0.63	66	0	0	1.23	0
141	1		143	1	81	40.9	20	10.5	30.4	5		12.5	4500	13.2	12.5	80.5	35	43	101	7	3.7	1.6	196	0.58	74	0	1	5.45	1
142	1		168	0	62	63.2	22.4	10.7	52.5	8		29.4	5400	16.8	15.3	125.3	26	18	27	7.1	4.6	0.7	186	0.83	73	0	0	0.91	0
143	1		158	1	57	65	26	25	40	6.6		16.1	4400	12.6	23.4	90	24	15	16	7.2	4.6	0.6	201	0.7	66	0	0	0.84	0
144	1		133	1	82	31.4	17.8	1.6	29.8	5.1		10.4	3300	10.2	14.5	80	35	17	12	6.8	3.6	0.4	179	0.65	65	0	0	3.82	0
145	1		159.5	0	67	62.6	24.6	16.9	45.7	7.6		33.8	6800	13.2	18.3	100	19	11	19	7.4	4.4	0.3	171	1.04	56	0	0	1.36	0
146	1		163	1	63	74	27.9	27.5	46.5	7.1		19.5	5800	13.2	23.4	103	36	25	74	7.9	4.5	1.4	163	0.98	45	0	0	1	0
147	1		158	1	81	57.5	23	15.6	41.9	6.3		15.2	4800	12.6	14.6	87	14	5	11	7.7	4.3	0.6	224	0.97	42	0	0	0.94	0
148	1		153	1	75	52.6	22.5	15.7	36.9	6.2		11.6	7100	12	13.2	104.5	28	28	53	6.3	3.8	0.6	190	0.58	75	0	0	2.62	0
149	1		156	1	68	41.8	17.2	10.3	31.5	4.4		7.8	4200	11.6	6.3	71.9	93	46	310	6.3	4.7	1.4	181	1.42	29	0	1	3.01	1
150	1		178	0	58	75.1	23.7	13.3	61.8	8.6		22.5	4400	15.6	16.8	116.8	30	38	21	7.2	4.6	1.2	193	0.9	68	0	0	0.65	0
151	1		172	0	61	67.4	22.8	11.4	56	8		11.2	3800	12.3	8.1	46.2	89	33	58	7.2	2.7	5.5	115	0.69	89	0	1	16.29	1
152	1		161	0	78	47.4	18.3	8.8	38.6	6		39.7	4200	13.3	11.9	100.3	30	22	26	0.1	4.3	0.9	164	0.88	64	0	0	0.81	0
153	1		149	1	60	77.5	34.9	38.6	38.9	7.3		14.5	7600	15.2	19.7	107.7	71	109	60	8.1	4.4	0.8	181	0.6	77	0	0	1.1	0
154	1		164.1	0	72	64.7	24	13.9	50.8	7.8		10.9	5600	11.2	10.4	89.1	21	20	130	5.5	3.2	0.5	193	3.28	16	0	1	1.64	1
155	1		171	0	55	74.7	25.5	20.8	53.9	8		38.2	5700	15.9	24.3	111.2	35	42	112	6.9	4.6	0.7	226	0.93	67	0	0	0.5	0
156	1		162	1	68	67	25.5	25.4	41.6	6.3		23	5900	13.7	26.2	90	20	17	17	7	3.8	0.4	182	0.52	87	0	0	1.38	0
157	1		149.7	1	69	51.3	22.9	17.8	33.5	5.5		13.9	9200	11.4	31.2	115	17	14	13	6.4	3.9	0.4	127	0.73	60	0	0	0.55	0
158	1		174	0	55	79.4	26.2	24.4	55	7.9		20.1	6400	14.3	23.4	102	42	55	104	7	4.2	0.5	187	0.83	75	0	0	0.64	0
159	1		158.5	1	71	56.3	22.4	16.2	40.1	6.2		21.6	5100	14.2	17.7	124.3	22	19	24	6.6	4.5	0.6	254	0.63	70	0	0	1.06	0
160	1		158.3	0	74	58.8	23.5	13.9	44.9	6.8		34.5	3700	11.3	12.7	68.6	21	23	66	7.3	3.1	0.7	156	1.08	52	0	1	3.56	1
161	1		154.8	1	64	68.2	28.5	28.6	39.6	6.7		24.6	5100	13.6	24.3	119.8	40	46	74	7	4.3	0.4	207	0.69	65	0	0	0.6	0
162	1		154	1	72	91	38.4	44.8	46.2	7.9		11.5	4500	15.2	9.6	31.4	78	83	62	7.1	4.1	0.5	190	0.49	92	0	1	2.18	0
163	1		1	71	55.7	22.2	16	39.7		6.2		18	5420	13.4	16.4	80	21	17	23	6.8	4.3	0.8	234	0.55	81	0			0
164	1		148	1	69	46.1	21	16.1	30	4.9		20.1	4700	12.3	14.4	88	22	18	19	7	4.3	0.5	148	0.39	119	0	0	1.26	0
165	1		168	0	59	62.3	22.1	10.4	51.9	8.5		21.3	4300	11.1	18.1	102	20	17	26	7.4	4.3	0.6	167	0.39	119	0	0	1.31	0
166	1		145	1	69	74.7	35.5	33.2	41.5	7.9		10.7	7800	14.7	22.5	89	37	36	94	8.3	4.2	0.6	198	0.79	55	0	0	0.94	0
